# Supplementary material for: Myo-MOVES: a custom electrical stimulation system for functional studies of 3D bioengineered muscle
Source: Lab Chip. 2025 Oct 1;25(21):5677–90. doi: 10.1039/d5lc00614g (PMC12487923; doi:10.1039/d5lc00614g)
Supplement: LC-025-D5LC00614G-s003 [file LC-025-D5LC00614G-s003.xlsx]

## Sheet: Hoja1
Selector	Description	Reference	Manufacturer	Supplier	Qty.	Price (€/u)	Total cost	Notes
	Arduino Mega 2560 Rev3	A000067	Arduino	RS Components	1	47.42	47.42
	Male to male jumpers, 26 AWG, 40 units	BC-32627	Bud Industries	Farnell	1	9.33	9.33
	7 segment display	SC56-11EWA	Kingbright	Farnell	2	1.85	3.7
	Pushbuttons	B3F-1070	OMRON	Farnell	4	0.344	1.376
	330 Ω ceramic resistor	MCF 0.25W 330R	Multicomp PRO	Farnell	24	0.0338	0.8112
	1k Ω ceramic resistor	MCF 0.25W 1K	Multicomp PRO	Farnell	1	0.0338	0.0338
	5,6k Ω ceramic resistor	MCF 0.25W 5K6	Multicomp PRO	Farnell	10	0.0346	0.346
	10k Ω ceramic resistor	MCF 0.25W 10K	Multicomp PRO	Farnell	4	0.039	0.156
	1k Ω resistor array	4608X-101-102LF	Bourns	Farnell	4	0.166	0.664
	12 V relay	G5Q-1A4-EL3-HA DC12	OMRON	Farnell	10	1.18	11.8
	Optocoupler	4N25-300E	Broadcom	Farnell	10	0.432	4.32
	Rectifying diode	UF1007-T	Diodes Inc.	Farnell	10	0.171	1.71
	NPN transistor	BC33725BU	Onsemi	Farnell	10	0.16	1.6
	White diffused LED	MP008548	Multicomp PRO	Farnell	24	0.232	5.568
	Green LED	L-424GDT	Kingbright	Farnell	1	0.214	0.214
	Lever switch	7103MD9AV2BE	C&K Components	Farnell	1	10.56	10.56
	DC Jack	FC681478	Cliff Electronic Components	Farnell	1	2.67	2.67
	10-pin IDC male connector, right angle	61201021721	Würth Elektronik	Farnell	2	0.6	1.2
	BNC connector, right angle	B6252HB-NPP3G-50	Amphenol RF	Farnell	1	3.71	3.71
	44-pin female connector	61304421821	Würth Elektronik	Farnell	1	2.48	2.48
	Selector PCB	-	2CI Circuitos Impresos	-	1	32	32
						Total:	141.669
Stimulator	Description	Reference	Manufacturer	Supplier	Qty.	Price (€/u)	Total cost	Notes
	Graphite plate (100x50x2 mm)	10-008275-5	Micro to Nano	Irida Ibérica, S.L.	2	9.9	19.8
	10-pin IDC male connector, right angle	61201021721	Würth Elektronik	Farnell	1	0.6	0.6
	24-pin IDC male connector, right angle	MC-254-24-00-RA-DIP	Multicomp PRO	Farnell	1	0.8978	0.8978
	Silver epoxi adhesive, 6 mL	8331D-14G	MG Chemicals	Farnell	0.5	20.7858	10.3929
	Stimulator PCB	-	2CI Circuitos Impresos	-	1	23.1667	23.1667	Qty. In mL, Price/u in €/mL
						Total:	54.8574
Cabling	Description	Reference	Manufacturer	Supplier	Qty.	Price (€/u)	Total cost	Notes
	10-way ribbon cable, 5m	289-9846	RS PRO	RS Components	2.102	1.25	2.6275
	25-way ribbon cable, 5m	289-9919	RS PRO	RS Components	3.644	1	3.644	Qty. In m, Price/u in €/m
	10-way IDC female header	61201023021	Würth Elektronik	Farnell	5	0.46	2.3	Qty. In m, Price/u in €/m
	24-way IDC female header	T812124A101CEU	Amphenol RF	RS Components	2	1.36	2.72
						Total:	11.2915
3D Printed parts	Description	Designation	Material	Supplier	Qty. (g)	Price (€/kg)	Total cost
	Selector box base	B0	Bambu Lab PLA Basic	Bambu Lab	106.29	22.99	2.44361
	Selector box lid	B1	Bambu Lab PLA Basic	Bambu Lab	118.19	22.99	2.71719
	Selector box rear lid	B2	Bambu Lab PLA Basic	Bambu Lab	4.86	22.99	0.111731
	Displays window	B3	OVERTURE PETG Transparent	Amazon	5.26	17.24	0.0906824
	LEDs window	B4	OVERTURE PETG Transparent	Amazon	2.2	17.24	0.037928
	M4 Screw stands (x4)	B5	Creality HP-TPU	Creality	3.2	33.99	0.108768
	Stimulator support	C2	Bambu Lab ASA	Bambu Lab	25.38	24.99	0.634246
	Stimulator suport base	C3	Bambu Lab PLA Basic	Bambu Lab	6.8	22.99	0.156332
	Stimulator connector cover	C4	Bambu Lab ASA	Bambu Lab	0.69	24.99	0.0172431
	Oscilloscope probes connector cover	C5	Bambu Lab ASA	Bambu Lab	1.03	24.99	0.0257397
						Total:	6.34347
Myo-MOVES platform Total cost:							214.161
